# Supplementary material for: An Institutional Standardised Protocol for the Treatment of Acute Displaced Midshaft Clavicle Fractures (ADMCFs): Conservative or Surgical Management for Active Patients?
Source: Healthcare (Basel). 2023 Jun 29;11(13):1883. doi: 10.3390/healthcare11131883 (PMC10341159; doi:10.3390/healthcare11131883)
Supplement: Supplementary file 1 [file healthcare-11-01883-s001.zip]

Archive with 1 entries (1 files):
- healthcare-2373944-supplementary.pdf
